# Supplementary material for: Decreased expression of B7-H3 reduces the glycolytic capacity and sensitizes breast cancer cells to AKT/mTOR inhibitors
Source: Oncotarget. 2016 Jan 12;7(6):6891–901. doi: 10.18632/oncotarget.6902 (PMC4872756; doi:10.18632/oncotarget.6902)
Supplement: Supplementary file 2 [file oncotarget-07-6891-s002.xlsx]

## Sheet: Sheet1
					MDA-MB-435, shSCR		MDA-MB-435, shSCR		MDA-MB-435, shB7-H3		MDA-MB-435, shB7-B3		MDA-MB-231, shSCR		MDA-MB-231, shSCR		MDA-MB-231, shB7-H3		MDA-MB-231, shB7-H3
					Set 1	Set 1	Set 2	Set 2	Set 1	Set 1	Set 2	Set 2	Set 1	Set 1	Set 2	Set 2	Set 1	Set 1	Set 2	Set 2
Well	Concentration [M]	CMPD		Final concentration [M]	TOP	BOTTOM	TOP	BOTTOM	TOP	BOTTOM	TOP	BOTTOM	TOP	BOTTOM	TOP	BOTTOM	TOP	BOTTOM	TOP	BOTTOM
H21	10n	4-hydroxytamoxifen		2e-05	0.952567	1.04606	1.00782	1.014	0.978255	1.07017	0.923912	1.02341	0.93915	1.08232	1.00916	1.0154	0.921267	1.12552	0.981757	1.0452
G21	100n	4-hydroxytamoxifen		0.0002	0.904736	1.03194	0.997422	1.01987	1.02766	1.03778	0.974054	1.05036	0.924747	1.08575	0.99611	1.02882	0.915616	1.01133	0.946242	1.01462
F21	1µ	4-hydroxytamoxifen		0.002	0.944804	0.986604	0.96406	1.02964	0.997833	1.10187	0.965113	1.06886	0.961378	1.02351	0.956565	0.997728	0.969173	1.03056	0.920448	1.06032
E21	10µ	4-hydroxytamoxifen		0.02	0.95096	1.01111	0.909558	0.993375	0.935847	1.11509	0.951959	1.05077	0.935241	1.00774	0.945168	1.05315	0.968573	1.02779	0.926611	1.02017
D21	100µ	4-hydroxytamoxifen		0.2	0.936924	1.00054	0.94656	1.09431	0.995084	1.07649	0.967007	1.00956	0.942419	1.0349	0.960105	1.07346	0.972011	1.07759	0.912173	1.0523
C21	1m	4-hydroxytamoxifen		2	0.917959	1.00454	0.942957	1.12318	0.989682	0.965523	0.95331	1.02161	0.894341	1.04168	0.917896	1.1075	0.90569	1.01423	0.882779	1.03816
B21	10m	4-hydroxytamoxifen		20	0.881432	0.756162	0.905336	0.702925	0.841965	0.684461	0.889368	0.717894	0.907965	0.647597	0.801674	0.679704	0.813258	0.501606	0.901593	0.605574
H08	10n	AAL-993		2e-05	1.06847	0.935534	1.05373	0.95591	0.98366	0.985754	1.00986	0.968211	1.01123	1.01593	1.06351	0.930355	0.989815	0.995491	1.02943	1.01296
G08	100n	AAL-993		0.0002	1.0561	0.910237	1.01097	0.981495	1.12095	0.968426	1.0396	1.05237	0.9945	1.01668	1.037	0.964855	1.03485	1.00993	0.948524	0.990397
F08	1µ	AAL-993		0.002	1.04532	0.993168	1.02472	0.993875	0.970169	0.945633	1.08424	1.00347	1.00617	0.990775	1.05714	0.955858	1.02297	1.02734	0.982181	1.04849
E08	10µ	AAL-993		0.02	1.07025	0.9358	1.02727	1.05004	1.14761	0.950155	0.998311	1.04916	0.978622	1.0338	1.03445	1.04724	1.05002	1.01487	0.930899	1.03789
D08	100µ	AAL-993		0.2	1.01853	0.989447	1.04796	1.0163	1.00694	0.936048	1.05696	1.02544	1.01053	1.03796	1.03786	1.00739	1.01196	1.00921	1.00069	1.03819
C08	1m	AAL-993		2	0.952994	0.970453	1.03819	1.03653	1.10978	1.01564	1.04449	0.99391	0.949094	0.99783	0.988161	1.0186	1.01552	0.968612	0.99828	0.985274
B8	10m	AAL-993		20	0.955995	0.925912	0.954513	1.01483	0.90429	0.959094	1.0031	1.00349	0.892195	0.870809	0.91655	0.987261	0.897745	0.868621	0.934162	0.96602
H04	10n	AG 538		2e-05	1.06619	0.943113	1.03672	1.00515	0.900241	1.01136	0.949117	1.02586	0.963757	1.00602	1.04007	0.964439	0.936858	1.04991	0.968345	1.01504
G04	100n	AG 538		0.0002	1.05244	0.964586	1.03599	1.01234	1.11377	0.953063	1.0712	1.03419	0.970713	1.04934	1.03603	1.00704	1.02547	1.05799	0.972798	1.01815
F04	1µ	AG 538		0.002	1.09399	0.961186	1.01427	1.04772	0.926667	1.11489	0.972282	1.02497	0.949119	1.00731	1.0221	1.01359	1.01307	1.02645	0.89271	1.03294
E04	10µ	AG 538		0.02	1.02268	0.942866	0.995126	1.0576	1.12606	1.03347	0.986437	1.04163	0.987435	1.02211	1.01113	1.03669	1.00971	1.03051	0.925431	1.04915
D04	100µ	AG 538		0.2	1.01435	1.02659	1.0237	1.07575	1.00071	0.98015	1.05138	1.01166	0.944675	0.996501	0.952085	0.960277	0.96506	0.968148	0.910158	1.02038
C04	1m	AG 538		2	1.03722	1.04759	0.942033	1.05906	1.13771	1.04726	1.03936	1.00814	0.930872	1.04148	0.99984	1.07865	1.06656	1.04899	0.960922	1.06339
B4	10m	AG 538		20	1.02682	0.991264	0.978642	1.06685	0.928034	0.997915	0.988154	1.04712	0.894718	0.987273	0.938701	1.06679	0.896185	0.946946	0.915622	1.00541
H02	10n	Akt1/2 kinase inhibitor		2e-05	1.05956	0.988491	1.02461	1.01	0.921852	1.02411	0.925295	1.07042	0.943115	1.06706	1.03847	0.993991	0.978772	1.06607	0.953312	1.01307
G02	100n	Akt1/2 kinase inhibitor		0.0002	1.11003	1.00951	1.01851	1.02446	1.09059	1.06169	0.972261	1.02648	0.912219	1.07387	0.996784	1.03981	0.941068	1.05469	0.958143	1.02116
F02	1µ	Akt1/2 kinase inhibitor		0.002	0.999632	1.01403	0.988958	1.02	0.91554	1.08224	0.955685	1.05553	0.947165	1.03183	1.00222	1.00534	0.952692	1.07232	0.916805	1.00597
E02	10µ	Akt1/2 kinase inhibitor		0.02	1.04081	1.0397	0.970842	1.0358	1.13199	0.997907	1.04094	1.06037	0.958818	1.02415	0.947074	1.03514	0.953161	1.01735	0.902434	1.01482
D02	100µ	Akt1/2 kinase inhibitor		0.2	1.04897	1.00501	1.00571	1.08334	0.925314	1.0943	0.996532	1.05479	0.931126	1.0542	0.974451	1.05507	0.860483	1.0519	0.879662	1.0483
C02	1m	Akt1/2 kinase inhibitor		2	1.05665	1.045	0.965023	1.06365	1.14666	1.08955	1.02093	1.04139	0.881825	0.996737	0.902009	1.0263	0.918705	0.941228	0.892606	1.0262
B2	10m	Akt1/2 kinase inhibitor		20	0.94165	0.990473	0.868942	1.00976	0.808873	0.953348	0.924118	1.00234	0.745859	0.788193	0.744924	0.816752	0.68776	0.774567	0.810439	0.891732
H07	10n	API-2		2e-05	1.08682	0.967365	1.04322	0.989689	0.993579	0.920592	1.0384	1.03106	1.02746	1.02696	1.08639	0.91413	1.04512	1.00513	0.994893	0.995899
G07	100n	API-2		0.0002	1.02688	0.960379	1.0147	0.961628	1.03496	1.02256	1.02354	1.03867	1.01347	1.00871	1.01851	0.924964	1.0482	1.0039	0.97655	0.991897
F07	1µ	API-2		0.002	1.00354	0.951189	1.02525	0.968991	1.0077	1.05537	0.945862	1.01529	0.987148	0.972557	1.03068	0.982572	1.0147	1.08253	0.94389	0.994421
E07	10µ	API-2		0.02	1.05575	0.974961	1.01285	1.01243	1.03554	0.986288	0.961784	1.03068	0.989572	0.996276	0.999144	1.02218	0.994659	0.964016	0.953324	1.01894
D07	100µ	API-2		0.2	0.958209	0.999642	1.00788	0.989869	0.969047	0.965487	0.928029	0.947275	0.935969	0.9351	0.927257	0.903361	0.89787	0.875202	0.85209	0.881892
C07	1m	API-2		2	0.87329	0.823625	0.852428	0.913039	0.766892	0.700921	0.708232	0.746339	0.720205	0.767697	0.734178	0.753833	0.532268	0.536404	0.597341	0.626678
B7	10m	API-2		20	0.666505	0.652081	0.67802	0.746178	0.48611	0.583818	0.570828	0.571283	0.516306	0.492943	0.491859	0.518577	0.372455	0.349515	0.375329	0.391919
H22	170p	Bevacizumab		3.4e-07	0.9826	0.891793	0.924225	0.877639	0.897711	0.822046	0.900041	0.919009	0.939521	0.919218	0.966154	0.915717	0.91378	0.972404	0.964668	0.962128
G22	1,7n	Bevacizumab		3.4e-06	0.949122	0.891538	0.929101	0.955417	0.990649	0.958415	0.943835	0.966761	0.914303	0.97987	0.962778	0.916564	0.914268	0.943951	0.949994	0.988271
F22	17n	Bevacizumab		3.4e-05	0.957959	0.902962	0.948866	0.957807	0.923512	0.938777	0.942804	0.8774	0.942663	0.923075	0.978073	0.9625	0.950139	0.960288	0.933046	0.987177
E22	170n	Bevacizumab		0.00034	0.901559	0.901846	0.954532	0.970327	0.885785	0.936896	0.920278	0.910202	0.937602	0.950505	0.956252	0.966523	0.950016	0.962259	0.92067	0.961587
D22	1,7µ	Bevacizumab		0.0034	0.850181	0.917685	0.944486	0.953371	0.977929	0.931496	0.937726	0.967326	0.905059	0.929341	0.941469	0.970325	0.90402	0.900665	0.899869	0.959843
C22	17µ	Bevacizumab		0.034	0.921445	0.92787	0.859723	0.982261	0.910988	0.942837	0.865711	0.966182	0.877114	0.95492	0.913588	0.991409	0.910958	0.923753	0.886597	0.972001
B22	170µ	Bevacizumab		0.34	0.946033	0.961914	0.927614	1.03101	0.933732	0.932698	0.923736	0.941666	0.935928	0.919315	0.832435	0.971678	0.915571	0.923384	0.899154	0.966018
H06	10n	BIBW2992		2e-05	1.05096	0.960968	1.03212	1.00553	0.975449	0.939267	1.01332	1.00428	0.983981	1.00299	1.0552	0.97307	0.933629	1.01131	0.991957	1.02233
G06	100n	BIBW2992		0.0002	1.087	0.994373	1.03108	0.988428	1.07673	1.00988	1.00045	0.985725	0.983743	1.02405	1.04036	0.961395	1.04976	1.01829	0.956034	1.00481
F06	1µ	BIBW2992		0.002	1.09424	0.982249	1.03924	1.00899	1.00347	1.11613	1.0244	1.00964	0.987955	0.997792	1.05101	0.96365	1.02219	1.03911	0.97499	1.00319
E06	10µ	BIBW2992		0.02	1.02469	0.981713	0.99127	1.01347	0.968065	1.00898	1.05416	1.01843	0.980003	1.01511	1.03832	1.01646	1.06813	1.00896	0.94957	1.02011
D06	100µ	BIBW2992		0.2	1.04534	0.960955	0.966837	1.03219	1.0018	0.985529	1.03679	0.965401	0.974829	0.9848	1.0117	1.021	0.943812	0.961384	0.944282	1.00612
C06	1m	BIBW2992		2	0.897457	0.91813	0.997615	0.998433	1.09669	0.96019	1.04961	0.901006	0.938597	0.95158	0.997441	0.971022	1.02096	0.906735	0.936279	0.977758
B6	10m	BIBW2992		20	0.185255	0.337809	0.388621	0.39194	0.188107	0.300606	0.370691	0.426687	0.554833	0.473165	0.46168	0.480226	0.357696	0.374169	0.432309	0.521738
H17	2,6n	Bortezomib		5.2e-06	1.00704	0.98683	1.04723	0.961788	0.958569	1.17286	0.989204	1.04685	1.00044	1.08073	1.00443	0.970084	0.977299	1.11035	1.00571	1.02476
G17	26n	Bortezomib		5.2e-05	1.00447	1.04343	0.970394	1.04324	1.01572	1.11589	0.998007	1.04734	0.957832	1.04224	1.02281	1.04093	0.961752	1.06603	0.980566	1.03695
F17	260n	Bortezomib		0.00052	0.995635	1.03512	1.04834	1.06857	0.980103	1.23808	0.984371	1.08418	0.968918	1.0328	1.01948	1.00908	0.984723	1.01264	0.950255	1.0066
E17	2,6µ	Bortezomib		0.0052	0.955625	1.04022	1.00037	0.98421	0.982319	1.05198	1.01582	1.03416	0.939943	1.05807	0.998067	1.08272	0.985119	0.996311	0.972297	1.01357
D17	26µ	Bortezomib		0.052	0.876074	0.956609	0.88509	0.960231	0.674272	0.850794	0.793877	0.849161	0.924498	0.985538	0.984637	1.04271	0.918905	0.997416	0.918181	0.98543
C17	260µ	Bortezomib		0.52	0.0403472	0.0387473	0.0343999	0.0399234	0.0315686	0.0377607	0.0353753	0.0374586	0.0852423	0.153247	0.0530323	0.0477363	0.0429211	0.0548633	0.0425679	0.0522101
B17	2,6m	Bortezomib		5.2	0.0335884	0.0335156	0.029273	0.032833	0.0319384	0.0394809	0.0334179	0.0334002	0.0378187	0.0330037	0.034036	0.0359119	0.0319731	0.0441271	0.0363383	0.0394392
H12	10n	CI-1033		2e-05	1.0149	1.05073	1.07228	0.96568	1.04109	1.13766	1.02697	1.08821	1.02545	0.975164	1.07217	0.972248	0.981416	0.993981	0.997106	0.979392
G12	100n	CI-1033		0.0002	1.03309	1.0215	1.02034	0.995302	1.09379	0.968413	1.05454	0.969561	0.98692	0.972761	1.0491	1.01765	1.02288	0.93362	1.03894	0.966091
F12	1µ	CI-1033		0.002	1.05679	1.00755	1.01383	0.940506	0.990521	1.18227	0.992695	0.958351	1.02149	0.956019	1.04858	0.96077	0.988921	1.00314	0.980129	0.96347
E12	10µ	CI-1033		0.02	1.04979	1.00827	1.01241	0.983625	1.0503	0.980591	1.02024	0.962781	0.990251	0.948376	1.02406	0.998196	0.970351	0.942053	0.970058	0.988089
D12	100µ	CI-1033		0.2	0.958873	1.01431	1.01898	0.987691	1.04959	0.989642	1.05188	0.986417	0.960582	0.951543	0.945825	1.00757	0.983585	0.925674	0.995164	0.998954
C12	1m	CI-1033		2	0.96226	0.959843	0.974968	0.932188	1.01224	0.939361	0.948203	0.968978	0.918629	0.903558	0.920681	0.935113	0.940803	0.840347	0.954019	0.970283
B12	10m	CI-1033		20	0.869008	0.984492	0.925015	0.965762	0.883817	1.00395	0.944768	0.978329	0.86966	0.882232	0.859523	0.964641	0.844645	0.829564	0.881924	0.888426
H11	10n	doxorubicin hydrochloride		2e-05	1.05673	0.920012	1.05558	0.885026	1.02531	0.908281	1.0035	0.988623	1.02343	0.956012	1.0715	0.887768	1.00485	1.0007	1.00338	0.990738
G11	100n	doxorubicin hydrochloride		0.0002	1.05469	0.947833	1.06962	0.987116	1.07075	0.982705	1.01467	0.953054	1.00162	1.04099	1.05999	0.988949	1.02808	0.986236	1.00346	0.98104
F11	1µ	doxorubicin hydrochloride		0.002	1.02162	0.917334	0.994049	0.979338	1.03397	0.965397	1.03669	0.986214	0.994396	0.969745	1.03021	0.943114	1.04797	1.01828	1.01697	0.940883
E11	10µ	doxorubicin hydrochloride		0.02	1.0255	0.89002	1.09023	0.969412	1.06517	1.00845	1.05155	0.907455	0.984465	0.987301	1.01113	0.971913	1.03425	0.97008	0.962015	0.961315
D11	100µ	doxorubicin hydrochloride		0.2	0.547763	0.53651	0.550949	0.525331	0.785847	0.682045	0.735234	0.686747	0.768326	0.768052	0.763719	0.754861	0.660795	0.628356	0.6565	0.665564
C11	1m	doxorubicin hydrochloride		2	0.367462	0.390112	0.324762	0.339064	0.381265	0.370224	0.341566	0.347644	0.237836	0.28975	0.224539	0.215365	0.268089	0.261985	0.295195	0.332512
B11	10m	doxorubicin hydrochloride		20	0.036461	0.0338595	0.0356433	0.034051	0.045492	0.0471041	0.045791	0.042359	0.0417231	0.037849	0.0456962	0.0426657	0.0627336	0.0576481	0.0738028	0.0650717
H13	10n	Everolimus		2e-05	1.04156	0.996664	1.02424	0.986633	1.00282	1.16926	1.02989	1.03938	1.03085	1.01597	1.03988	0.98743	1.01237	1.08359	1.02878	0.99345
G13	100n	Everolimus		0.0002	1.05233	1.01639	1.0689	0.940127	1.0183	0.94906	1.01614	0.949739	1.01251	1.03146	1.07123	1.0201	1.02921	0.926497	1.00487	0.992194
F13	1µ	Everolimus		0.002	1.00326	0.927669	0.972898	0.969572	0.990795	1.18663	0.94352	1.02478	0.943183	0.943997	0.994349	0.987421	0.958126	0.920769	0.919666	0.917304
E13	10µ	Everolimus		0.02	0.836057	0.82326	0.840938	0.803087	0.870918	0.793676	0.818555	0.880736	0.828497	0.83366	0.854326	0.808048	0.747002	0.645969	0.729356	0.764404
D13	100µ	Everolimus		0.2	0.66436	0.718212	0.681821	0.645971	0.738119	0.692338	0.700164	0.702702	0.667117	0.697645	0.70088	0.712671	0.612389	0.61531	0.617955	0.635464
C13	1m	Everolimus		2	0.603683	0.675564	0.618615	0.63225	0.658135	0.617496	0.670079	0.633325	0.594017	0.621874	0.636193	0.640313	0.575133	0.534866	0.586946	0.580431
B13	10m	Everolimus		20	0.59072	0.685561	0.57783	0.592372	0.589269	0.71025	0.621906	0.648664	0.562774	0.55401	0.582896	0.674398	0.55406	0.624278	0.567825	0.585152
H19	10n	Gefitinib		2e-05	0.98949	1.02904	1.00003	1.05768	1.01964	1.03814	0.938313	1.07327	0.98968	1.05849	0.999218	1.05637	0.979228	1.07641	0.972552	1.0604
G19	100n	Gefitinib		0.0002	0.977227	1.02668	0.980482	1.00898	0.967881	0.984874	0.951452	1.06274	0.940522	1.06845	1.04578	1.01912	0.972212	1.04074	0.955539	1.06745
F19	1µ	Gefitinib		0.002	0.990545	1.00591	0.957555	1.0763	0.950767	1.16023	0.948017	1.08554	0.937375	1.03855	1.00776	1.0545	0.921686	1.0637	0.977952	1.05327
E19	10µ	Gefitinib		0.02	0.854423	0.990484	0.853059	1.07463	0.861439	1.09792	0.886484	1.02312	0.86906	1.03345	0.854208	1.04915	0.819194	1.04135	0.797001	1.04274
D19	100µ	Gefitinib		0.2	0.887189	1.07666	0.944127	1.08243	0.905699	1.07905	0.869044	0.96758	0.894189	1.03671	0.907416	1.0522	0.848084	1.05677	0.86237	1.06266
C19	1m	Gefitinib		2	0.859999	1.0906	0.936545	1.08715	0.934775	1.09987	0.964966	1.05645	0.882162	0.995141	0.902147	1.02892	0.895803	0.997158	0.902588	1.00642
B19	10m	Gefitinib		20	0.864415	0.996485	0.92545	1.0348	0.903472	1.07361	0.878208	1.04158	0.881303	0.94214	0.845399	0.995182	0.858501	0.964262	0.841847	1.0063
H23	2,5n	Herceptin		5e-06	0.992585	0.875008	0.963616	0.936531	0.939045	0.916887	0.91486	0.968613	0.88859	0.952275	0.95771	0.908707	0.899845	0.922811	0.93845	1.00563
G23	25n	Herceptin		5e-05	0.935075	0.905059	0.917623	0.91924	0.888294	0.968792	0.944902	0.966469	0.895064	1.03861	0.962487	0.964304	0.891355	1.0373	0.902626	1.00113
F23	250n	Herceptin		0.0005	1.00661	0.918077	0.938042	0.961774	0.897944	0.951617	0.935584	0.940539	0.887861	0.96428	0.967039	0.952983	0.916725	0.974514	0.895572	0.986121
E23	2,5µ	Herceptin		0.005	0.883868	0.899828	0.920002	0.946413	0.858531	0.970408	0.911181	0.997203	0.852282	0.985107	0.941634	0.968551	0.938545	1.00548	0.841777	1.00086
D23	25µ	Herceptin		0.05	0.926842	0.948351	0.936519	0.986042	0.97455	0.946361	0.887695	0.914907	0.861761	0.913724	0.915637	0.986265	0.925229	0.908737	0.878111	0.928595
C23	250µ	Herceptin		0.5	0.902364	0.954093	0.871204	0.993066	0.882953	0.912632	0.906036	0.940393	0.848684	0.925083	0.91787	0.968978	0.91426	0.91157	0.87158	0.941898
B23	2,5m	Herceptin		5	0.901877	0.689615	0.897399	0.662927	0.853099	0.779878	0.916654	0.745551	0.882326	0.692682	0.864068	0.777523	0.859359	0.676609	0.871496	0.731585
H16	10n	Lapatinib (GW572016)		2e-05	0.997114	1.02727	1.01543	1.00515	0.966319	1.1025	0.974588	1.04461	1.00887	1.06174	1.01104	0.99524	0.914077	1.05307	0.99706	1.00932
G16	100n	Lapatinib (GW572016)		0.0002	0.975359	1.00298	1.03975	1.01622	1.01252	1.06564	0.984981	1.02504	0.972512	1.04049	1.00156	1.02893	0.95673	1.02761	0.973902	1.04806
F16	1µ	Lapatinib (GW572016)		0.002	1.00534	0.998955	1.03296	0.960708	1.00697	1.1774	0.975064	1.06938	0.973488	1.02063	0.989111	1.05899	0.971715	1.054	0.977158	0.997453
E16	10µ	Lapatinib (GW572016)		0.02	0.946318	1.04006	0.973493	1.04056	1.00483	1.02287	1.00533	0.98375	0.955168	1.00106	0.945682	1.04225	0.944893	1.01762	0.912048	0.990523
D16	100µ	Lapatinib (GW572016)		0.2	0.986848	1.0199	0.995609	1.04276	1.01394	0.982203	0.976153	1.0129	0.922488	0.96624	0.960063	1.03455	0.891084	0.974645	0.948604	1.01406
C16	1m	Lapatinib (GW572016)		2	0.928812	1.01636	0.923505	1.01736	0.904787	0.977531	0.956522	0.986981	0.8953	0.930655	0.918019	1.01427	0.931494	0.939601	0.90632	0.996036
B16	10m	Lapatinib (GW572016)		20	0.551101	0.868864	0.709949	0.807143	0.749715	0.847872	0.775978	0.836103	0.750021	0.803888	0.68668	0.889805	0.648534	0.689013	0.760379	0.885562
H05	4n	PD 184352		8e-06	1.06448	0.924819	1.02118	0.956003	0.960422	0.971584	0.972784	1.01274	0.97916	0.991669	1.04688	0.934866	0.956033	1.02279	0.981788	1.01839
G05	40n	PD 184352		8e-05	1.08568	0.959689	1.03347	0.976155	1.05764	1.01588	1.02635	1.01019	0.992736	1.03682	1.06535	0.963924	1.0356	0.991675	0.980882	1.00413
F05	400n	PD 184352		0.0008	1.02308	0.933452	0.969265	1.00586	0.922322	1.11483	0.995235	0.988562	0.978913	0.987532	1.02052	0.962234	1.02527	0.968382	0.900498	1.003
E05	4µ	PD 184352		0.008	1.02371	0.959246	1.03272	0.984919	1.12041	1.12422	0.984028	1.00974	0.973872	1.0138	1.0563	0.978494	1.05225	0.962525	0.946077	1.00404
D05	40µ	PD 184352		0.08	1.02245	1.00636	0.988579	0.949861	1.02249	1.03833	1.01384	0.939281	0.941775	1.0027	1.01018	0.986225	0.952062	1.02207	0.929369	1.00744
C05	400µ	PD 184352		0.8	1.02309	0.980747	0.970743	1.05553	1.09987	0.944005	1.03598	1.03048	0.945278	0.990186	1.00617	1.01427	0.997975	1.02621	0.977494	1.02451
B5	4m	PD 184352		8	0.683518	0.735379	0.762249	0.827353	0.464559	0.60946	0.809838	0.885871	0.709915	0.719336	0.686214	0.771665	0.834752	0.8764	0.904745	0.939752
H15	10n	PD153035 hydrochloride		2e-05	0.959629	0.993741	0.987268	0.966871	0.939728	1.12148	0.974899	1.08627	0.972199	1.01785	1.03745	1.00801	0.958993	1.03103	0.978692	1.01776
G15	100n	PD153035 hydrochloride		0.0002	0.998685	1.00016	1.02304	1.04226	0.912875	0.990226	0.964447	1.04639	0.931905	1.01869	0.996162	1.03655	0.979398	1.00639	0.977375	1.01324
F15	1µ	PD153035 hydrochloride		0.002	0.940459	1.0247	0.960557	1.01233	1.01992	1.14075	0.931635	1.00774	0.972217	0.970352	0.994487	1.04883	0.914234	1.05139	0.951971	1.01267
E15	10µ	PD153035 hydrochloride		0.02	0.973653	0.987824	1.03527	1.02897	0.973832	1.046	0.987573	1.05945	0.961587	0.995796	0.978333	1.00587	0.978004	0.95233	0.934368	0.958094
D15	100µ	PD153035 hydrochloride		0.2	0.931904	0.938752	0.947691	1.01713	0.98252	1.03234	0.959583	0.983369	0.938904	1.02155	0.987342	1.02547	1.01483	1.01142	0.93122	0.973351
C15	1m	PD153035 hydrochloride		2	0.9251	0.979985	0.936133	0.971538	0.979795	0.971481	0.97561	0.909894	0.879141	0.952026	0.90584	0.98421	0.845085	0.929528	0.865619	0.94589
B15	10m	PD153035 hydrochloride		20	0.890139	1.005	0.909733	0.971926	0.885674	1.01472	0.896717	1.02414	0.855063	0.834911	0.822272	0.945556	0.876038	0.908797	0.881977	0.917918
H09	10n	PI 103 hydrochloride		2e-05	1.02244	0.892197	1.07534	0.955517	1.07352	0.965953	1.00475	0.963794	1.00952	0.982016	1.0583	0.945558	1.00586	0.976481	1.02293	0.989363
G09	100n	PI 103 hydrochloride		0.0002	1.04117	0.928192	1.05825	0.971799	1.06729	0.955751	1.06681	0.996973	1.00504	1.01352	1.05267	0.917979	1.04452	0.963124	1.00034	0.995611
F09	1µ	PI 103 hydrochloride		0.002	1.04633	0.958362	0.993337	0.994997	0.987298	0.974142	1.05879	0.99591	0.970866	0.979963	1.10712	1.00315	1.02146	0.966628	0.963266	0.9285
E09	10µ	PI 103 hydrochloride		0.02	1.03875	0.969485	1.04184	0.985894	1.08609	1.01138	1.03268	0.977416	0.988184	0.998074	1.03687	0.974282	1.09573	1.01934	0.978258	1.00335
D09	100µ	PI 103 hydrochloride		0.2	0.952851	0.911062	1.00218	0.90193	0.989606	0.846901	0.998456	0.891884	0.916059	0.897342	0.965095	0.883938	0.889764	0.853973	0.87053	0.917058
C09	1m	PI 103 hydrochloride		2	0.840321	0.83278	0.810946	0.819719	0.890974	0.770758	0.820723	0.817334	0.700442	0.698157	0.804979	0.744615	0.751085	0.667191	0.767391	0.721769
B9	10m	PI 103 hydrochloride		20	0.722257	0.710965	0.803457	0.783492	0.830532	0.734401	0.799904	0.779819	0.627014	0.667399	0.761005	0.675351	0.658774	0.559421	0.695187	0.68903
H03	10n	Radicicol		2e-05	1.07251	1.0267	0.981784	0.982477	0.946888	1.01838	0.929345	1.04191	0.953001	1.02464	1.01746	0.969053	0.922034	1.03893	0.981698	0.988279
G03	100n	Radicicol		0.0002	1.01687	1.00301	0.993764	1.0553	1.05293	0.947171	1.00902	1.06301	0.898059	1.05314	1.04125	0.983965	1.00324	1.05223	0.94802	1.0205
F03	1µ	Radicicol		0.002	1.03598	1.00184	1.0142	1.02832	0.925717	1.0949	0.935361	1.05461	0.954027	1.01133	1.00586	0.973003	0.967612	1.06572	0.915344	1.01816
E03	10µ	Radicicol		0.02	1.024	0.967562	0.947448	1.0324	1.10295	1.03887	1.04898	1.05472	0.936035	1.00964	0.987275	1.0202	0.959048	1.08018	0.912098	1.01779
D03	100µ	Radicicol		0.2	1.00386	1.05295	0.958438	1.02895	0.943989	1.00045	1.01712	1.01886	0.895142	1.01522	0.88449	0.971347	0.802734	0.946307	0.878544	1.01185
C03	1m	Radicicol		2	0.428906	0.489398	0.376242	0.387076	0.709016	0.784003	0.73008	0.629688	0.410867	0.610315	0.443353	0.438522	0.386628	0.404882	0.437543	0.461799
B3	10m	Radicicol		20	0.159397	0.169688	0.146036	0.169484	0.182067	0.299383	0.301594	0.308127	0.111711	0.14738	0.113223	0.137383	0.115025	0.124822	0.181323	0.193175
H18	10n	Symansis CP-724714		2e-05	1.01514	1.04624	1.03174	0.990163	1.01879	1.15682	0.98704	1.02862	1.00617	1.04772	1.04485	0.990635	0.935811	1.0539	0.997232	1.04085
G18	100n	Symansis CP-724714		0.0002	0.969357	1.01599	1.04819	1.03882	1.00008	1.07041	1.04854	1.07242	0.95958	1.07921	1.01866	1.03369	0.931075	1.07561	0.993546	1.05407
F18	1µ	Symansis CP-724714		0.002	1.00158	1.01936	0.998991	1.07784	0.969906	1.23016	0.980425	1.10195	0.980868	1.04009	1.02023	1.00713	0.98534	1.0789	0.975262	1.01543
E18	10µ	Symansis CP-724714		0.02	1.07352	1.02111	1.0003	1.07588	0.91	1.03692	1.00927	1.06446	0.933168	1.02557	0.997289	1.05328	1.04132	1.03873	0.969082	1.03116
D18	100µ	Symansis CP-724714		0.2	0.983012	1.00108	0.975505	1.09511	0.99165	1.11856	0.93628	1.04398	0.966315	1.05089	0.991577	1.07443	0.956021	1.04855	0.972063	1.01824
C18	1m	Symansis CP-724714		2	0.956786	1.05676	0.994818	1.07912	0.949771	0.966702	0.931302	1.04227	0.906945	1.00313	0.906989	1.01477	0.941976	1.06727	0.923708	1.00306
B18	10m	Symansis CP-724714		20	0.822422	1.00369	0.81187	0.948134	0.922042	1.05527	0.779841	0.878787	0.841856	0.906316	0.802249	1.00331	0.781233	0.90284	0.880585	0.966969
H20	10p	Temsirolimus		2e-05	0.967401	1.04954	0.976612	1.05021	0.9444	1.0557	0.925679	1.06655	0.969894	1.02165	0.992166	1.00657	0.963719	1.09194	0.96291	1.04112
G20	100p	Temsirolimus		0.0002	0.935094	0.964094	0.949076	1.07481	0.925862	0.97187	0.897365	1.05212	0.925922	1.05849	0.955156	1.01926	0.892984	1.01661	0.953241	0.998544
F20	1n	Temsirolimus		0.002	0.829934	0.858988	0.83555	0.887388	0.789005	0.998206	0.814589	1.00172	0.864261	0.896345	0.862958	0.887194	0.708705	0.840472	0.80474	0.875086
E20	10n	Temsirolimus		0.02	0.64726	0.734393	0.668135	0.753087	0.650905	0.722882	0.695515	0.707944	0.648035	0.751735	0.676544	0.729721	0.58416	0.620715	0.599367	0.716519
D20	100n	Temsirolimus		0.2	0.593576	0.699442	0.588682	0.650703	0.683178	0.70814	0.616163	0.711633	0.604988	0.680827	0.598111	0.65222	0.564915	0.613488	0.571226	0.641167
C20	1µ	Temsirolimus		2	0.553432	0.695971	0.525414	0.63642	0.58667	0.638354	0.565512	0.647894	0.527988	0.655883	0.578661	0.615686	0.513073	0.528558	0.540975	0.6146
B20	10µ	Temsirolimus		20	0.462073	0.56696	0.508321	0.567515	0.513485	0.550561	0.481095	0.520526	0.519581	0.511481	0.490703	0.585179	0.438381	0.53566	0.503407	0.560409
H10	10n	UO126		2e-05	1.03701	0.901894	1.05849	0.934684	1.00083	0.914405	1.03686	0.998978	1.03297	0.949712	1.09769	0.879327	1.01052	1.01811	1.01784	0.999819
G10	100n	UO126		0.0002	1.0763	0.94157	1.05883	0.925461	1.14625	0.985491	1.07135	1.01338	0.986386	1.01671	1.04205	0.965699	1.0471	1.04093	0.995574	0.981185
F10	1µ	UO126		0.002	1.04773	0.898583	1.04048	0.99358	1.08772	0.98369	1.06098	0.979231	1.03131	0.979762	1.01952	0.942729	1.08521	0.983705	0.987282	0.977703
E10	10µ	UO126		0.02	1.05003	0.951113	1.05286	0.96942	1.14545	0.967725	1.08175	0.969755	0.986042	0.993456	1.04746	0.955461	1.03422	0.997205	0.965134	1.00283
D10	100µ	UO126		0.2	1.02677	0.95466	1.0257	0.932926	1.07824	0.926641	1.08045	0.961582	0.992469	0.945593	1.05652	0.956991	1.03296	0.9768	0.972174	0.987871
C10	1m	UO126		2	0.996162	0.942853	1.04368	1.0325	1.02493	1.00172	1.02992	1.0048	0.934553	0.948314	0.951366	0.953106	0.928004	0.867113	0.938363	0.926398
B10	10m	UO126		20	0.999927	0.914682	0.93899	1.00004	0.918879	1.0424	1.04086	0.994853	0.769089	0.746387	0.742898	0.75969	0.81233	0.773882	0.853157	0.85699
H14	10n	Wortmannin		2e-05	1.04109	0.999687	1.08109	0.993294	1.00371	1.08496	0.957993	1.08271	0.999824	1.04557	1.06529	1.00605	0.966977	1.09179	1.00601	0.997574
G14	100n	Wortmannin		0.0002	1.02586	1.05404	1.02093	1.00029	1.05447	0.966324	0.974373	1.01786	0.971831	1.03088	1.03531	1.01217	0.95103	1.00333	0.990431	0.990633
F14	1µ	Wortmannin		0.002	1.055	1.03015	1.00761	1.02059	1.01418	1.17518	1.01064	1.06106	1.00846	0.957298	1.05087	1.01376	1.00068	1.05901	0.966296	0.976028
E14	10µ	Wortmannin		0.02	1.00934	0.966378	1.01386	1.01414	0.983231	0.995102	1.05762	1.00278	0.968278	0.996272	1.01965	0.994264	1.03106	0.961116	0.935438	0.974874
D14	100µ	Wortmannin		0.2	0.977973	1.05371	1.02027	0.989974	1.05545	0.984578	1.04748	1.0144	0.962522	0.949023	0.991898	1.01123	0.926061	0.97011	0.928525	0.990358
C14	1m	Wortmannin		2	0.906276	0.963337	0.987768	0.980512	0.993115	0.859953	0.97124	0.988569	0.932737	0.911851	0.899761	0.96766	0.85266	0.767326	0.889269	0.876603
B14	10m	Wortmannin		20	0.797574	0.853332	0.786665	0.866627	0.676308	0.833197	0.787402	0.806856	0.687896	0.730482	0.673892	0.799886	0.587316	0.650024	0.629516	0.741288
A01	0	DMSO	Control	0	1.10355	1.05942	0.97126	0.967223	1.01103	1.06843	1.08748	1.09297	0.843091	0.93606	0.890725	0.933821	0.911392	0.904747	0.917006	0.965229
A02	0	DMSO	Control	0	1.08508	0.865109	0.970319	0.922063	1.0799	0.81069	1.04275	0.976142	0.897828	0.834064	0.952316	0.883978	0.95914	0.956745	0.909046	0.988912
A03	0	DMSO	Control	0	1.07697	1.0202	0.958308	0.990348	1.15776	0.921447	1.07698	1.02634	0.878665	0.9967	0.925912	0.93916	0.908318	0.898197	0.894321	0.959945
A04	0	DMSO	Control	0	1.0264	0.863755	1.03421	0.962203	1.13354	0.903645	1.09106	0.969219	0.898979	0.926226	0.92196	0.888029	0.996306	0.901497	0.953073	0.962499
A05	0	DMSO	Control	0	1.0567	1.03588	0.990736	0.948303	1.09067	1.11642	1.1039	0.985743	0.885795	0.912234	0.966245	0.927466	1.02705	0.938026	0.961296	0.967704
A06	0	DMSO	Control	0	1.00246	0.895161	1.02988	0.957996	1.01344	0.911289	1.0662	0.906755	0.900917	0.828676	0.996835	0.903288	1.02094	0.945441	0.981378	0.97241
A07	0	DMSO	Control	0	0.983354	1.01083	1.02314	0.972304	1.00031	0.84502	1.08318	0.957379	0.92181	0.895234	0.956813	0.969715	0.981373	0.846797	0.991305	0.918481
A08	0	DMSO	Control	0	0.980248	0.872613	0.968199	0.941825	0.993082	0.920956	1.04087	0.949053	0.928347	0.90083	0.929798	0.984182	0.960811	0.940888	0.974418	0.981153
A09	0	DMSO	Control	0	0.994976	1.09257	0.983903	0.955234	0.938782	0.987977	1.07476	1.03269	0.921234	0.933641	0.977003	0.949535	0.954174	0.926456	0.993427	0.967335
A10	0	DMSO	Control	0	0.972358	0.872972	1.02048	0.960735	1.00201	0.940634	1.06983	0.931233	0.930091	0.835553	0.990278	0.983419	0.956204	0.916434	0.986115	0.997386
A11	0	DMSO	Control	0	0.958533	0.993081	1.01184	1.00889	0.998837	0.900804	1.05003	0.97242	0.881672	0.875276	0.958057	0.983787	0.942408	0.879004	0.967076	0.960722
A12	0	DMSO	Control	0	0.93217	0.970067	0.975657	0.984408	0.997585	0.963997	0.993964	0.963529	0.907442	0.920217	0.907115	1.01647	0.949055	0.905794	0.945841	0.971829
A13	0	DMSO	Control	0	0.977628	1.11543	0.996216	0.979169	0.973098	1.02103	1.02194	1.04818	0.899449	0.894575	0.944313	0.962018	0.970737	0.850398	0.936229	0.92798
A14	0	DMSO	Control	0	0.915486	0.941272	0.960723	1.05374	0.964662	0.969803	1.04738	0.973921	0.920722	0.847663	0.928804	0.962257	0.934787	0.86991	0.945902	0.96727
A15	0	DMSO	Control	0	0.908738	1.00696	0.921545	0.959948	0.868899	0.822914	0.909289	0.965826	0.854834	0.870511	0.887091	1.00115	0.891493	0.805771	0.925048	0.955268
A16	0	DMSO	Control	0	0.886936	1.05726	0.878363	0.985791	0.920595	0.926464	0.958277	0.941067	0.864699	0.899041	0.89775	0.991337	0.911671	0.840441	0.921161	0.941439
A17	0	DMSO	Control	0	0.896671	0.958119	0.933886	1.00935	0.968051	0.984694	1.02264	0.939327	0.84788	0.904904	0.880805	1.0387	0.933997	0.878191	0.986399	0.94482
A18	0	DMSO	Control	0	0.944869	0.943196	0.939741	1.05706	0.940053	0.943997	1.01519	1.0013	0.857791	0.933891	0.870228	1.01777	0.890258	0.855576	0.90383	0.977332
A19	0	DMSO	Control	0	0.872717	1.01298	0.93401	1.01472	0.942562	0.941119	0.972716	1.02719	0.853746	0.891608	0.882618	1.0252	0.864326	0.834881	0.920465	1.00591
A20	0	DMSO	Control	0	0.882692	1.04984	0.902573	1.03747	0.891068	0.966001	0.939174	0.996858	0.840741	0.911675	0.895076	1.0136	0.867029	0.847437	0.914751	0.999526
A21	0	DMSO	Control	0	0.921235	1.04876	0.911641	1.09693	0.881501	0.970596	0.954458	1.00199	0.843362	0.926762	0.831355	1.03487	0.882308	0.918294	0.921377	1.00922
A22	0	DMSO	Control	0	0.893626	1.06655	0.888934	1.09132	0.900813	1.03803	0.950137	1.02119	0.832753	0.935662	0.862644	1.03877	0.833284	0.953768	0.903521	1.00527
A23	0	DMSO	Control	0	0.873158	0.93057	0.890257	0.979403	0.911488	0.913365	0.89486	0.956136	0.869964	0.846844	0.877534	0.943056	0.849611	0.737658	0.847313	0.894452
A24	0	DMSO	Control	0	0.803941	1.04464	0.897011	1.09276	0.87228	0.982063	0.900176	1.01733	0.770512	0.923552	0.825737	1.05545	0.855998	0.895171	0.852761	0.964769
B1	0	DMSO	Control	0	0.967251	1.03477	0.907141	1.06711	0.869372	1.01061	0.97529	1.06969	0.86795	0.935065	0.93066	1.06842	0.867728	0.933092	0.939905	1.03065
B24	0	DMSO	Control	0	0.812198	1.05595	0.883447	1.10333	0.930548	0.99001	0.833093	1.02798	0.844626	0.944477	0.877563	1.05641	0.835509	0.905783	0.867273	1.01362
C01	0	DMSO	Control	0	1.03832	0.934156	0.97186	1.08009	1.06224	1.0308	1.01086	1.00057	0.897233	0.932238	0.989271	1.06394	0.926714	0.908138	0.923431	0.999739
C24	0	DMSO	Control	0	0.852391	1.04464	0.885555	1.08933	0.903209	1.0195	0.873346	1.01997	0.785505	0.957272	0.911037	1.03445	0.861196	0.818739	0.850311	1.00736
D01	0	DMSO	Control	0	0.98908	0.999716	1.00743	1.06444	0.880142	0.982341	0.985459	0.988048	0.880812	0.917534	0.985971	1.02698	0.861487	0.910398	0.889412	1.02215
D24	0	DMSO	Control	0	0.878502	1.01138	0.892838	1.04435	0.952541	0.987968	0.92264	0.990086	0.828379	0.925289	0.908696	1.02732	0.872255	0.918137	0.913678	0.97646
E01	0	DMSO	Control	0	1.08053	0.998631	0.954958	1.10563	1.10871	1.05932	1.04439	1.07233	0.880557	0.938454	0.988445	1.07229	0.88809	0.858741	0.918373	1.01737
E24	0	DMSO	Control	0	0.875621	1.01793	0.912483	1.12875	0.929018	1.05978	0.938464	1.03716	0.802533	0.92981	0.92402	1.06619	0.83328	0.941111	0.878444	1.02076
F01	0	DMSO	Control	0	1.01037	0.962583	0.998364	1.09206	0.874901	1.01807	0.968143	1.02567	0.88473	0.951153	0.991574	1.0331	0.841197	0.868725	0.897018	1.00195
F24	0	DMSO	Control	0	0.904092	0.966643	0.9192	1.09061	0.878409	1.01007	0.911349	1.0167	0.813581	0.907236	0.957397	1.06487	0.883187	0.929767	0.885963	1.01338
G01	0	DMSO	Control	0	1.07973	0.886562	1.01003	0.903107	0.975706	0.940923	1.05293	0.909956	0.918401	0.788282	0.951146	0.877118	0.921503	0.741662	0.954605	0.852165
G24	0	DMSO	Control	0	0.878814	0.904623	0.886479	1.00743	0.847557	0.876931	0.917948	0.961577	0.84168	0.776427	0.939886	0.820508	0.863206	0.742047	0.918925	0.854932
H01	0	DMSO	Control	0	1.0464	0.954217	0.999144	1.01627	0.861562	0.945176	0.955452	0.990171	0.887301	0.866508	1.00652	0.967866	0.847421	0.845442	0.923461	0.979275
H24	0	DMSO	Control	0	0.91115	0.915983	0.934181	1.071	0.857049	0.895009	0.948789	0.977513	0.835941	0.833445	0.922472	0.950506	0.867224	0.899061	0.91634	0.983098
